# Supplementary material for: Establishment of a Mouse Model of Mycoplasma pneumoniae-Induced Plastic Bronchitis
Source: Microorganisms. 2024 Jun 1;12(6):1132. doi: 10.3390/microorganisms12061132 (PMC11205551; doi:10.3390/microorganisms12061132)
Supplement: Supplementary file 1 [file microorganisms-12-01132-s001.zip]

Archive with 1 entries (1 files):
- microorganisms-3002807-supplementary.pdf
